# Supplementary material for: ﻿First record of the subfamily Geracinae Brindle, 1971 and genus Pseudovostox Borelli, 1926 (Dermaptera, Spongiphoridae) in China, with a description of a new species
Source: Zookeys. 2025 Oct 8;1254:355–66. doi: 10.3897/zookeys.1254.162412 (PMC12529076; doi:10.3897/zookeys.1254.162412)
Supplement: XML Treatment for Pseudovostox guizhouensis [file zookeys.1254.162412-treatment1.xml]

<!DOCTYPE tp:taxon-treatment
  PUBLIC "-//TaxonX//DTD Taxonomic Treatment Publishing DTD v0 20100105//EN" "tax-treatment-NSO.dtd">
<tp:taxon-treatment xmlns:tp="http://www.plazi.org/taxpub"><tp:treatment-meta><kwd-group><label>Taxon classification</label><kwd>
              <named-content content-type="kingdom">Animalia</named-content>
            </kwd><kwd>
              <named-content content-type="order">Dermaptera</named-content>
            </kwd><kwd>
              <named-content content-type="family">Spongiphoridae</named-content>
            </kwd></kwd-group><mixed-citation publication-type="journal"><person-group><name><surname>Chen</surname><given-names>Zhi-Teng</given-names></name><name><surname>Jiang</surname><given-names>Chao</given-names></name></person-group><article-title>﻿First record of the subfamily <tp:taxon-name><tp:taxon-name-part taxon-name-part-type="subfamily">Geracinae</tp:taxon-name-part></tp:taxon-name> Brindle, 1971 and genus <italic><tp:taxon-name><tp:taxon-name-part taxon-name-part-type="genus" reg="Pseudovostox">Pseudovostox</tp:taxon-name-part></tp:taxon-name></italic> Borelli, 1926 (<tp:taxon-name><tp:taxon-name-part taxon-name-part-type="order">Dermaptera</tp:taxon-name-part></tp:taxon-name>, <tp:taxon-name><tp:taxon-name-part taxon-name-part-type="family">Spongiphoridae</tp:taxon-name-part></tp:taxon-name>) in China, with a description of a new species</article-title><source>Zookeys</source><day>08</day><month>10</month><year>2025</year><volume>1254</volume><fpage>355</fpage><lpage>366</lpage><pub-id pub-id-type="doi">10.3897/zookeys.1254.162412</pub-id></mixed-citation></tp:treatment-meta><tp:nomenclature><label>﻿</label><tp:taxon-name><object-id xmlns:xlink="http://www.w3.org/1999/xlink" content-type="arpha" xlink:type="simple">AE3B3C84-EFA7-55B0-8545-AD56BF0DFB41</object-id>
            <tp:taxon-name-part taxon-name-part-type="genus" reg="Pseudovostox">Pseudovostox</tp:taxon-name-part>
            <tp:taxon-name-part taxon-name-part-type="species" reg="guizhouensis">guizhouensis</tp:taxon-name-part>
            <object-id xmlns:xlink="http://www.w3.org/1999/xlink" content-type="zoobank" xlink:type="simple">https://zoobank.org/97DAC96D-D9BE-4083-BFD7-EFD0AD4CBDEF</object-id>
          </tp:taxon-name><tp:taxon-status xmlns:xlink="http://www.w3.org/1999/xlink" xlink:type="simple">sp. nov.</tp:taxon-status><xref ref-type="fig" rid="F1">Figs 1</xref><xref ref-type="fig" rid="F2">, 2</xref><xref ref-type="fig" rid="F3">, 3</xref><xref ref-type="fig" rid="F4">, 4</xref><xref ref-type="fig" rid="F5">, 5</xref><xref ref-type="fig" rid="F6">, 6</xref></tp:nomenclature><tp:treatment-sec sec-type="type material" id="SECID0EEFAC"><title>Type material.</title><p><bold><italic>Holotype</italic></bold>: China • ♂; Guizhou Province, Guiyang City, Xiangzhigou; <named-content xmlns:xlink="http://www.w3.org/1999/xlink" content-type="dwc:verbatimCoordinates" xlink:type="simple"><named-content content-type="geo-json" specific-use="{&#34;type&#34;:&#34;Point&#34;,&#34;coordinates&#34;:[106.934600,26.777500]}" id="NCID0ESFAC" xlink:type="simple">26.7775°N, 106.9346°E</named-content></named-content>; 1,151 m; 17.vi.2024; Zhi-Teng Chen leg. <bold><italic>Paratypes</italic></bold>: China • 7♂♂16♀♀; same data as holotype; 7♂♂2♀♀, Guizhou Province, Guiyang City, Herang; <named-content xmlns:xlink="http://www.w3.org/1999/xlink" content-type="dwc:verbatimCoordinates" xlink:type="simple"><named-content content-type="geo-json" specific-use="{&#34;type&#34;:&#34;Point&#34;,&#34;coordinates&#34;:[106.876600,26.727000]}" id="NCID0E4FAC" xlink:type="simple">26.7270°N, 106.8766°E</named-content></named-content>; 1,010 m; 18.vi.2024; Zhi-Teng Chen leg. • 1♂, Guizhou Province, Guiyang City, Xiaba Town, near Baishui River; <named-content xmlns:xlink="http://www.w3.org/1999/xlink" content-type="dwc:verbatimCoordinates" xlink:type="simple"><named-content content-type="geo-json" specific-use="{&#34;type&#34;:&#34;Point&#34;,&#34;coordinates&#34;:[106.931300,26.725400]}" id="NCID0EFGAC" xlink:type="simple">26.7254°N, 106.9313°E</named-content></named-content>; 970 m; 18.vi.2024; Zhi-Teng Chen leg; 11♂♂15♀♀, Guizhou Province, Guiyang City, Xiangzhigou; <named-content xmlns:xlink="http://www.w3.org/1999/xlink" content-type="dwc:verbatimCoordinates" xlink:type="simple"><named-content content-type="geo-json" specific-use="{&#34;type&#34;:&#34;Point&#34;,&#34;coordinates&#34;:[106.934700,26.776800]}" id="NCID0ENGAC" xlink:type="simple">26.7768°N, 106.9347°E</named-content></named-content>; 1,130 m; 26.vi.2025; Zhi-Teng Chen, Qing Li leg.</p></tp:treatment-sec><tp:treatment-sec sec-type="Differential diagnosis" id="SECID0ESGAC"><title>Differential diagnosis.</title><p>The new species shares a similar pale transverse stripe on the tegmina with <italic><tp:taxon-name><tp:taxon-name-part taxon-name-part-type="genus" reg="Pseudovostox">P.</tp:taxon-name-part> <tp:taxon-name-part taxon-name-part-type="species" reg="fasciatus">fasciatus</tp:taxon-name-part></tp:taxon-name></italic> (<xref ref-type="bibr" rid="B14">Steinmann 1990</xref>; <xref ref-type="bibr" rid="B13">Srivastava 2003</xref>). However, it can be distinguished by several morphological traits (<xref ref-type="bibr" rid="B14">Steinmann 1990</xref>; <xref ref-type="bibr" rid="B13">Srivastava 2003</xref>): the male head is longer than wide (vs. wider than long in <italic><tp:taxon-name><tp:taxon-name-part taxon-name-part-type="genus" reg="Pseudovostox">P.</tp:taxon-name-part> <tp:taxon-name-part taxon-name-part-type="species" reg="fasciatus">fasciatus</tp:taxon-name-part></tp:taxon-name></italic>), the pronotum is long with a rounded anterior margin (vs. transverse with a truncate anterior margin), and the pale stripe on the tegmina is near one-fourth of its length (vs. near one-eighth in <italic><tp:taxon-name><tp:taxon-name-part taxon-name-part-type="genus" reg="Pseudovostox">P.</tp:taxon-name-part> <tp:taxon-name-part taxon-name-part-type="species" reg="fasciatus">fasciatus</tp:taxon-name-part></tp:taxon-name></italic>). Additionally, the male’s penultimate sternite of the new species has a mostly truncate posterior margin (vs. concave in <italic><tp:taxon-name><tp:taxon-name-part taxon-name-part-type="genus" reg="Pseudovostox">P.</tp:taxon-name-part> <tp:taxon-name-part taxon-name-part-type="species" reg="fasciatus">fasciatus</tp:taxon-name-part></tp:taxon-name></italic>), and the external paramere is widened subapically and constricted apically with an obtuse apex (vs. gradually tapering to an acute apex in <italic><tp:taxon-name><tp:taxon-name-part taxon-name-part-type="genus" reg="Pseudovostox">P.</tp:taxon-name-part> <tp:taxon-name-part taxon-name-part-type="species" reg="fasciatus">fasciatus</tp:taxon-name-part></tp:taxon-name></italic>). The female of the new species also differs from that of <italic><tp:taxon-name><tp:taxon-name-part taxon-name-part-type="genus" reg="Pseudovostox">P.</tp:taxon-name-part> <tp:taxon-name-part taxon-name-part-type="species" reg="fasciatus">fasciatus</tp:taxon-name-part></tp:taxon-name></italic> in having posterior processes on the ultimate tergite and straight inner forceps margins, whereas the female of <italic><tp:taxon-name><tp:taxon-name-part taxon-name-part-type="genus" reg="Pseudovostox">P.</tp:taxon-name-part> <tp:taxon-name-part taxon-name-part-type="species" reg="fasciatus">fasciatus</tp:taxon-name-part></tp:taxon-name></italic> lacks such processes, and the inner margin of the forceps is sinuate (<xref ref-type="bibr" rid="B6">Brindle 1973a</xref>; <xref ref-type="bibr" rid="B14">Steinmann 1990</xref>). An updated key to species of <italic><tp:taxon-name><tp:taxon-name-part taxon-name-part-type="genus" reg="Pseudovostox">Pseudovostox</tp:taxon-name-part></tp:taxon-name></italic> based on <xref ref-type="bibr" rid="B14">Steinmann (1990)</xref> is provided below for species delimitation.</p></tp:treatment-sec><tp:treatment-sec sec-type="description" id="SECID0EIKAC"><title>Description.</title><p><bold>Male. <italic>Length</italic>.</bold> Body length (excluding forceps) 4.5–5 mm, forceps length 0.5–0.8 mm.</p><p><bold><italic>Coloration</italic>.</bold> Head and pronotum dark brown, latter with white posterolateral sides (Fig. <xref ref-type="fig" rid="F1">1A–C</xref>); antennae yellow at base, pale brown apically. Tegmina dark brown, with a pale transverse stripe near shoulder, the stripe gradually narrowed mediad (Fig. <xref ref-type="fig" rid="F1">1A</xref>). Scales of hind wings entirely white. Abdomen dark brown; legs and forceps brown (Fig. <xref ref-type="fig" rid="F1">1A</xref>).</p><fig id="F1" position="float" orientation="portrait"><object-id xmlns:xlink="http://www.w3.org/1999/xlink" content-type="doi" xlink:type="simple">10.3897/zookeys.1254.162412.figure1</object-id><object-id xmlns:xlink="http://www.w3.org/1999/xlink" content-type="arpha" xlink:type="simple">442D5DE4-DCBA-5D59-A13E-75FB1611B36D</object-id><label>Figure 1.</label><caption><p><italic><tp:taxon-name><tp:taxon-name-part taxon-name-part-type="genus" reg="Pseudovostox">Pseudovostox</tp:taxon-name-part> <tp:taxon-name-part taxon-name-part-type="species" reg="guizhouensis">guizhouensis</tp:taxon-name-part></tp:taxon-name></italic> sp. nov., male holotype. A. Habitus, dorsal view; B. Head and pronotum, dorsal view; C. Head and thorax, ventral view. Scale bars: 1 mm (A); 0.5 mm (B, C).</p></caption><graphic xmlns:xlink="http://www.w3.org/1999/xlink" xlink:href="zookeys-1254-355_article-162412__-g001.jpg" position="float" orientation="portrait" xlink:type="simple" id="oo_1433299.jpg"><uri content-type="original_file" xlink:type="simple">https://binary.pensoft.net/fig/1433299</uri></graphic></fig><p><bold><italic>Head</italic>.</bold> Head longer than wide, tumid; postfrontal and coronal sutures indistinct; hind margin truncate (Fig. <xref ref-type="fig" rid="F1">1A–C</xref>). Eyes slightly shorter than post-ocular area. Antenna 12-segmented; basal segment about half the length of distance between antennal bases; second segment as long as wide; third segment three times as long as wide; fourth segment two times as long as wide; fifth and subsequent segments slightly longer than third.</p><p><bold><italic>Thorax</italic>.</bold> Pronotum as broad as long, slightly widened posteriorly; anterior margin slightly rounded, lateral and posterior margins rounded; prozona convex and metazona depressed; median sulcus distinct (Fig. <xref ref-type="fig" rid="F1">1A–C</xref>). Tegmina well-developed, twice as long as pronotum, pubescent and impunctate; scales of hind wings near as long as one-third length of pronotum (Fig. <xref ref-type="fig" rid="F1">1A</xref>). Legs with strong femora, thin tibiae and tarsi, and developed tarsal arolia between claws; hind tarsi with first segment 1.5 times longer than combined length of segments 2–3, second segment near as long as wide, third segment twice as long as second (Fig. <xref ref-type="fig" rid="F1">1A</xref>).</p><p><bold><italic>Abdomen</italic>.</bold> Abdomen fusiform, convex, widest at segments 6–7, cuticle pubescent and impunctate (Fig. <xref ref-type="fig" rid="F1">1A</xref>). Ultimate tergite transverse, sloping and narrowed posteriad; posterior margin concave medially, with subtriangular processes above base of each branch of forceps (Fig. <xref ref-type="fig" rid="F2">2A</xref>). Forceps short, contiguous, pubescent, mostly straight, upcurved, apically tapering and gently hooked mediad; inner margins denticulate (Fig. <xref ref-type="fig" rid="F2">2A, B</xref>). Penultimate sternite transverse, 1.5 times wider than long, posterior margin mostly truncate; basolateral projections short, near one-fifth of sternal length (Fig. <xref ref-type="fig" rid="F2">2C</xref>).</p><fig id="F2" position="float" orientation="portrait"><object-id xmlns:xlink="http://www.w3.org/1999/xlink" content-type="doi" xlink:type="simple">10.3897/zookeys.1254.162412.figure2</object-id><object-id xmlns:xlink="http://www.w3.org/1999/xlink" content-type="arpha" xlink:type="simple">BF62EC8E-DBDB-598C-8E4D-F576F598AD6F</object-id><label>Figure 2.</label><caption><p><italic><tp:taxon-name><tp:taxon-name-part taxon-name-part-type="genus" reg="Pseudovostox">Pseudovostox</tp:taxon-name-part> <tp:taxon-name-part taxon-name-part-type="species" reg="guizhouensis">guizhouensis</tp:taxon-name-part></tp:taxon-name></italic> sp. nov., male holotype. A. Abdomen, dorsal view; B. Abdomen, ventral view; C. Penultimate sternite, ventral view. Scale bars: 0.1 mm.</p></caption><graphic xmlns:xlink="http://www.w3.org/1999/xlink" xlink:href="zookeys-1254-355_article-162412__-g002.jpg" position="float" orientation="portrait" xlink:type="simple" id="oo_1433300.jpg"><uri content-type="original_file" xlink:type="simple">https://binary.pensoft.net/fig/1433300</uri></graphic></fig><p><bold><italic>Genitalia</italic>.</bold> Genitalia slender (Fig. <xref ref-type="fig" rid="F3">3A–D</xref>); paramere narrowed basally, widened medially, with rounded anterior margin; external paramere slender, widened subapically, apex narrowed, obtuse; virga thick; inner structure complicated, with two semicircular basal sclerites and a toothed apical sclerite. Genitalia of male paratype slightly varied in shape of external parameral apex and inner sclerite (Fig. <xref ref-type="fig" rid="F4">4A, B</xref>).</p><fig id="F3" position="float" orientation="portrait"><object-id xmlns:xlink="http://www.w3.org/1999/xlink" content-type="doi" xlink:type="simple">10.3897/zookeys.1254.162412.figure3</object-id><object-id xmlns:xlink="http://www.w3.org/1999/xlink" content-type="arpha" xlink:type="simple">D1948C91-B657-5141-92BE-299209E8AA67</object-id><label>Figure 3.</label><caption><p><italic><tp:taxon-name><tp:taxon-name-part taxon-name-part-type="genus" reg="Pseudovostox">Pseudovostox</tp:taxon-name-part> <tp:taxon-name-part taxon-name-part-type="species" reg="guizhouensis">guizhouensis</tp:taxon-name-part></tp:taxon-name></italic> sp. nov., male holotype. A. Genitalia under reflected light, dorsal view; B. Genitalia under transmitted light, dorsal view; C. Genitalia under transmitted light, ventral view; D. Genitalia under reflected light, ventral view. Abbreviations: ep – external paramere; pm – paramere; v – virga. Scale bars: 0.5 mm.</p></caption><graphic xmlns:xlink="http://www.w3.org/1999/xlink" xlink:href="zookeys-1254-355_article-162412__-g003.jpg" position="float" orientation="portrait" xlink:type="simple" id="oo_1433301.jpg"><uri content-type="original_file" xlink:type="simple">https://binary.pensoft.net/fig/1433301</uri></graphic></fig><fig id="F4" position="float" orientation="portrait"><object-id xmlns:xlink="http://www.w3.org/1999/xlink" content-type="doi" xlink:type="simple">10.3897/zookeys.1254.162412.figure4</object-id><object-id xmlns:xlink="http://www.w3.org/1999/xlink" content-type="arpha" xlink:type="simple">9A234B61-67E0-5EA7-A41E-F6C6967D64C8</object-id><label>Figure 4.</label><caption><p><italic><tp:taxon-name><tp:taxon-name-part taxon-name-part-type="genus" reg="Pseudovostox">Pseudovostox</tp:taxon-name-part> <tp:taxon-name-part taxon-name-part-type="species" reg="guizhouensis">guizhouensis</tp:taxon-name-part></tp:taxon-name></italic> sp. nov., male paratype. A. Genitalia under reflected light, dorsal view; B. Genitalia under reflected light, ventral view. Abbreviations: ep – external paramere; pm – paramere; v – virga. Scale bars: 0.5 mm.</p></caption><graphic xmlns:xlink="http://www.w3.org/1999/xlink" xlink:href="zookeys-1254-355_article-162412__-g004.jpg" position="float" orientation="portrait" xlink:type="simple" id="oo_1433302.jpg"><uri content-type="original_file" xlink:type="simple">https://binary.pensoft.net/fig/1433302</uri></graphic></fig><p><bold>Female.</bold> Body length without forceps 4.5–6 mm, length of forceps 0.5–0.8 mm. Body structures and coloration identical to male holotype; tergites and sternites longer than male (Fig. <xref ref-type="fig" rid="F5">5A, B</xref>). Penultimate sternite subquadrate, posterior margin rounded; basolateral projections very short, about 1/11 of sternal length (Fig. <xref ref-type="fig" rid="F5">5C</xref>). Genitalia with two dark, oval sclerites (Fig. <xref ref-type="fig" rid="F5">5B</xref>).</p><fig id="F5" position="float" orientation="portrait"><object-id xmlns:xlink="http://www.w3.org/1999/xlink" content-type="doi" xlink:type="simple">10.3897/zookeys.1254.162412.figure5</object-id><object-id xmlns:xlink="http://www.w3.org/1999/xlink" content-type="arpha" xlink:type="simple">057ECD79-F4BD-5C96-933F-BB16FC8DCE91</object-id><label>Figure 5.</label><caption><p><italic><tp:taxon-name><tp:taxon-name-part taxon-name-part-type="genus" reg="Pseudovostox">Pseudovostox</tp:taxon-name-part> <tp:taxon-name-part taxon-name-part-type="species" reg="guizhouensis">guizhouensis</tp:taxon-name-part></tp:taxon-name></italic> sp. nov., female paratype A. Abdomen, dorsal view; B. Abdomen, ventral view; C. Penultimate sternite, ventral view. Scale bars: 0.1 mm.</p></caption><graphic xmlns:xlink="http://www.w3.org/1999/xlink" xlink:href="zookeys-1254-355_article-162412__-g005.jpg" position="float" orientation="portrait" xlink:type="simple" id="oo_1433303.jpg"><uri content-type="original_file" xlink:type="simple">https://binary.pensoft.net/fig/1433303</uri></graphic></fig></tp:treatment-sec><tp:treatment-sec sec-type="etymology" id="SECID0ETBAE"><title>Etymology.</title><p>The new species is named after Guizhou Province, the type locality.</p></tp:treatment-sec><tp:treatment-sec sec-type="distribution" id="SECID0EYBAE"><title>Distribution.</title><p>The species is currently known only from Guizhou Province of southwest China (Fig. <xref ref-type="fig" rid="F6">6</xref>).</p><fig id="F6" position="float" orientation="portrait"><object-id xmlns:xlink="http://www.w3.org/1999/xlink" content-type="doi" xlink:type="simple">10.3897/zookeys.1254.162412.figure6</object-id><object-id xmlns:xlink="http://www.w3.org/1999/xlink" content-type="arpha" xlink:type="simple">53B6277C-904F-5BE7-9CAD-3E3967D05B2D</object-id><label>Figure 6.</label><caption><p>General distribution of <italic><tp:taxon-name><tp:taxon-name-part taxon-name-part-type="genus" reg="Pseudovostox">Pseudovostox</tp:taxon-name-part></tp:taxon-name></italic> species. Inset: collecting environment in Guizhou Province, China. Different color and symbols represent different areas: <italic><tp:taxon-name><tp:taxon-name-part taxon-name-part-type="genus" reg="Pseudovostox">P.</tp:taxon-name-part> <tp:taxon-name-part taxon-name-part-type="species" reg="africanus">africanus</tp:taxon-name-part></tp:taxon-name></italic> (Angola, Nigeria, Congo, Sudan, Tanzania), <italic><tp:taxon-name><tp:taxon-name-part taxon-name-part-type="genus" reg="Pseudovostox">P.</tp:taxon-name-part> <tp:taxon-name-part taxon-name-part-type="species" reg="afrum">afrum</tp:taxon-name-part></tp:taxon-name></italic> (Congo, Gabon, Ghana, Mozambique), <italic><tp:taxon-name><tp:taxon-name-part taxon-name-part-type="genus" reg="Pseudovostox">P.</tp:taxon-name-part> <tp:taxon-name-part taxon-name-part-type="species" reg="bicolor">bicolor</tp:taxon-name-part></tp:taxon-name></italic> (Borneo, Philippine Islands, Vietnam), <italic><tp:taxon-name><tp:taxon-name-part taxon-name-part-type="genus" reg="Pseudovostox">P.</tp:taxon-name-part> <tp:taxon-name-part taxon-name-part-type="species" reg="bispinosus">bispinosus</tp:taxon-name-part></tp:taxon-name></italic> (Uganda), <italic><tp:taxon-name><tp:taxon-name-part taxon-name-part-type="genus" reg="Pseudovostox">P.</tp:taxon-name-part> <tp:taxon-name-part taxon-name-part-type="species" reg="brindlei">brindlei</tp:taxon-name-part></tp:taxon-name></italic> (Vietnam), <italic><tp:taxon-name><tp:taxon-name-part taxon-name-part-type="genus" reg="Pseudovostox">P.</tp:taxon-name-part> <tp:taxon-name-part taxon-name-part-type="species" reg="fasciatus">fasciatus</tp:taxon-name-part></tp:taxon-name></italic> (Myanmar, Thailand, Vietnam), <italic><tp:taxon-name><tp:taxon-name-part taxon-name-part-type="genus" reg="Pseudovostox">P.</tp:taxon-name-part> <tp:taxon-name-part taxon-name-part-type="species" reg="flavofascialis">flavofascialis</tp:taxon-name-part></tp:taxon-name></italic> (Sumatra), <italic><tp:taxon-name><tp:taxon-name-part taxon-name-part-type="genus" reg="Pseudovostox">P.</tp:taxon-name-part> <tp:taxon-name-part taxon-name-part-type="species" reg="guizhouensis">guizhouensis</tp:taxon-name-part></tp:taxon-name></italic> sp. nov. (Guizhou Province of China), <italic><tp:taxon-name><tp:taxon-name-part taxon-name-part-type="genus" reg="Pseudovostox">P.</tp:taxon-name-part> <tp:taxon-name-part taxon-name-part-type="species" reg="hincksi">hincksi</tp:taxon-name-part></tp:taxon-name></italic> (Zimbabwe), <italic><tp:taxon-name><tp:taxon-name-part taxon-name-part-type="genus" reg="Pseudovostox">P.</tp:taxon-name-part> <tp:taxon-name-part taxon-name-part-type="species" reg="mameti">mameti</tp:taxon-name-part></tp:taxon-name></italic> (Mauritius), <italic><tp:taxon-name><tp:taxon-name-part taxon-name-part-type="genus" reg="Pseudovostox">P.</tp:taxon-name-part> <tp:taxon-name-part taxon-name-part-type="species" reg="myrmecus">myrmecus</tp:taxon-name-part></tp:taxon-name></italic> (Java), <italic><tp:taxon-name><tp:taxon-name-part taxon-name-part-type="genus" reg="Pseudovostox">P.</tp:taxon-name-part> <tp:taxon-name-part taxon-name-part-type="species" reg="rudebecki">rudebecki</tp:taxon-name-part></tp:taxon-name></italic> (Angola, Congo, Gabon), <italic><tp:taxon-name><tp:taxon-name-part taxon-name-part-type="genus" reg="Pseudovostox">P.</tp:taxon-name-part> <tp:taxon-name-part taxon-name-part-type="species" reg="truncatus">truncatus</tp:taxon-name-part></tp:taxon-name></italic> (Kenya), <italic><tp:taxon-name><tp:taxon-name-part taxon-name-part-type="genus" reg="Pseudovostox">P.</tp:taxon-name-part> <tp:taxon-name-part taxon-name-part-type="species" reg="unicolor">unicolor</tp:taxon-name-part></tp:taxon-name></italic> (Congo).</p></caption><graphic xmlns:xlink="http://www.w3.org/1999/xlink" xlink:href="zookeys-1254-355_article-162412__-g006.jpg" position="float" orientation="portrait" xlink:type="simple" id="oo_1433304.jpg"><uri content-type="original_file" xlink:type="simple">https://binary.pensoft.net/fig/1433304</uri></graphic></fig></tp:treatment-sec><tp:treatment-sec sec-type="biology" id="SECID0EQHAE"><title>Biology.</title><p>Specimens were collected from riparian vegetation using a sweeping net (Fig. <xref ref-type="fig" rid="F6">6</xref>). This species exhibited no specific vegetation preference and was collected from leaves of bamboo, gramineous weeds, tea trees, vegetables and various other plants. It occurred in high densities near the water’s edge. When disturbed, individuals displayed a typical defensive posture by raising their forceps, a behaviour similar to that of other earwig species (Fig. <xref ref-type="fig" rid="F7">7A, B</xref>). In addition, they exhibited leg-cleaning behavior (Fig. <xref ref-type="fig" rid="F7">7C, D</xref>). During a second collecting trip to Guizhou Province in 2025, specimens were encountered under rainy conditions. Individuals immediately became immobile when they contacted the water droplets on the inner surface of the collecting bottle. After several hours, once the water had evaporated, the specimens became very active again. This response suggests that the new species may exhibit thanatosis-like behavior.</p><fig id="F7" position="float" orientation="portrait"><object-id xmlns:xlink="http://www.w3.org/1999/xlink" content-type="doi" xlink:type="simple">10.3897/zookeys.1254.162412.figure7</object-id><object-id xmlns:xlink="http://www.w3.org/1999/xlink" content-type="arpha" xlink:type="simple">887C40FB-9823-5B40-92C3-186246F7B6C0</object-id><label>Figure 7.</label><caption><p>Living habitus of <italic><tp:taxon-name><tp:taxon-name-part taxon-name-part-type="genus" reg="Pseudovostox">Pseudovostox</tp:taxon-name-part> <tp:taxon-name-part taxon-name-part-type="species" reg="guizhouensis">guizhouensis</tp:taxon-name-part></tp:taxon-name></italic> sp. nov. A, B. Defensive posture; C, D. Leg-cleaning behavior. Photos taken by Dr Ri-Xin Jiang (Guizhou University, China).</p></caption><graphic xmlns:xlink="http://www.w3.org/1999/xlink" xlink:href="zookeys-1254-355_article-162412__-g007.jpg" position="float" orientation="portrait" xlink:type="simple" id="oo_1433305.jpg"><uri content-type="original_file" xlink:type="simple">https://binary.pensoft.net/fig/1433305</uri></graphic></fig></tp:treatment-sec><ref-list><ref id="B14"><mixed-citation xmlns:xlink="http://www.w3.org/1999/xlink" xlink:type="simple"><person-group><name name-style="western"><surname>Steinmann</surname><given-names>H</given-names></name></person-group> (<year>1990</year>) <source><tp:taxon-name><tp:taxon-name-part taxon-name-part-type="order">Dermaptera</tp:taxon-name-part></tp:taxon-name>: <tp:taxon-name><tp:taxon-name-part taxon-name-part-type="suborder">Eudermaptera</tp:taxon-name-part></tp:taxon-name> I. Das Tierreich 106.</source><publisher-name>Walter de Gruyter</publisher-name>, <publisher-loc>Berlin and New York</publisher-loc>, <size units="page">558 pp</size>.</mixed-citation></ref><ref id="B13"><mixed-citation xmlns:xlink="http://www.w3.org/1999/xlink" xlink:type="simple"><person-group><name name-style="western"><surname>Srivastava</surname><given-names>GK</given-names></name></person-group> (<year>2003</year>) <article-title>Studies on Oriental <tp:taxon-name><tp:taxon-name-part taxon-name-part-type="order">Dermaptera</tp:taxon-name-part></tp:taxon-name> preserved in the B.P. Museum, Hawaii, USA.</article-title><source>Records of the Zoological Survey of India</source><volume>210</volume>: <fpage>1</fpage>–<lpage>72</lpage>.</mixed-citation></ref><ref id="B6"><mixed-citation xmlns:xlink="http://www.w3.org/1999/xlink" xlink:type="simple"><person-group><name name-style="western"><surname>Brindle</surname><given-names>A</given-names></name></person-group> (<year>1973a</year>) <article-title>Notes on Oriental <tp:taxon-name><tp:taxon-name-part taxon-name-part-type="subfamily">Geracinae</tp:taxon-name-part></tp:taxon-name> (<tp:taxon-name><tp:taxon-name-part taxon-name-part-type="order">Dermaptera</tp:taxon-name-part></tp:taxon-name>: <tp:taxon-name><tp:taxon-name-part taxon-name-part-type="family">Labiidae</tp:taxon-name-part></tp:taxon-name>).</article-title><source>Entomologist</source><volume>106</volume>: <fpage>137</fpage>–<lpage>144</lpage>.</mixed-citation></ref></ref-list></tp:taxon-treatment>
